# Supplementary material for: Hormonal Regulatory Patterns of LaKNOXs and LaBEL1 Transcription Factors Reveal Their Potential Role in Stem Bulblet Formation in LA Hybrid Lily
Source: Int J Mol Sci. 2021 Dec 16;22(24):13502. doi: 10.3390/ijms222413502 (PMC8703980; doi:10.3390/ijms222413502)
Supplement: Supplementary file 1 [file ijms-22-13502-s001.zip]

Archive with 1 entries (1 files):
- ijms-1495516-SI.pdf
